# Supplementary material for: Both In Situ and Circulating SLC3A2 Could Be Used as Prognostic Markers for Human Lung Squamous Cell Carcinoma and Lung Adenocarcinoma
Source: Cancers (Basel). 2022 Oct 22;14(21):5191. doi: 10.3390/cancers14215191 (PMC9658420; doi:10.3390/cancers14215191)
Supplement: Supplementary file 1 [file cancers-14-05191-s001.zip]

Archive with 23 entries (22 files):
- Archive S1/
- Archive S1/CD98-1.Tif
- Archive S1/CD98-2.Tif
- Archive S1/CD98-3.Tif
- Archive S1/CD98-4.Tif
- Archive S1/ERK-1 (1).Tif
- Archive S1/ERK-1 (2).Tif
- Archive S1/ERK.Tif
- Archive S1/GAPDH-1.Tif
- Archive S1/GAPDH-2.Tif
- Archive S1/MEK.Tif
- Archive S1/P-ERK-1.Tif
- Archive S1/P-ERK-2.Tif
- Archive S1/P-ERK-3.Tif
- Archive S1/P-ERK-4.Tif
- Archive S1/P-ERK-5.Tif
- Archive S1/P-MEK-1.Tif
- Archive S1/P-MEK-2.Tif
- Archive S1/P-MEK-3.Tif
- Archive S1/SLC3A2 and GAPDH (1).Tif
- Archive S1/SLC3A2 and GAPDH (2).Tif
- Archive S1/SLC3A2 and GAPDH (3).Tif
- Archive S1/SLC3A2 and GAPDH (4).Tif
